# Supplementary material for: Policy measures and instruments used in European countries to increase biosimilar uptake: a systematic review
Source: Front Public Health. 2024 Feb 28;12:1263472. doi: 10.3389/fpubh.2024.1263472 (PMC10932952; doi:10.3389/fpubh.2024.1263472)
Supplement: Supplementary file 1 [file Data_Sheet_2.ZIP]

Archive with 1 entries (1 files):
- 1263472_SupMaterial.pdf
